# Supplementary material for: Protein Biomarkers of Bovine Defective Meats at a Glance: Gel-Free Hybrid Quadrupole-Orbitrap Analysis for Rapid Screening
Source: J Agric Food Chem. 2021 Jun 25;69(26):7478–87. doi: 10.1021/acs.jafc.1c02016 (PMC8278482; doi:10.1021/acs.jafc.1c02016)
Supplement: Supplementary file 2 — jf1c02016_si_002.xls [file jf1c02016_si_002.xls]

## Sheet: Peptide library
Table S1. In-house library used for label-free peptide quantification.
aTheoretical observed mass [M+H]+	Rt (min)	bIdentity	cPeptide sequence	cPeptide charge
985.944	32.1	ACAA2	TANDAGYFDNEMAPVEVK	2
605.289	18	AHNAK	GSGGEWK	1
401.224	6.2	ANKLE1	QACPKVR	2
446.881	22.5	ATPIF1	HHENEISHHAK	3
598.291	31.7	BIN1	GVFPENFTER	2
436.733	20.6	CRYAB	KQASGPER	2
612.371	32.4	CS	IVPNILLEQGK	2
657.989	31.6	DBI	TKPADEEMLFIYSHYK	3
520.269	32	EEF2	GPLMMYISK	2
943.984	32.1	ETFA	AAVDAGFVPNDLQVGQTGK	2
408.235	28.8	FHL1	KPIGADSK	2
792.915	31.1	FLNC	GAGTGGLGLAIEGPSEAK	2
546.232	31.5	GDI2	MMGSEFDFEEMKR	3
643.869	31.4	GOT2	IASTILTSPDLR	2
459.228	30.8	HBA1	TYFPHFDLSHGSAQVK	4
623.656	32.2	HBB	NFGKEFTPVLQADFQK	3
652.303	31.6	HSPA8	NSLESYAFNMK	2
707.378	30.8	HSPB1	ALPAAAIEGPAYNR	2
597.336	30.9	HSPB6	ASAPLPGLSAPGR	2
955.484	31.1	dIS 2	VQVVNENGDPILNDEVR	2
437.704	27	dIS 1	QQQEEGR	2
559.796	31.6	LDHA	SADTLWGIQK	2
622.846	31.6	LUM	SLVDLQLTNNK	2
850.954	30.9	MDH1	VIVVGNPANTNCLTASK	2
557.812	31.8	MDH2	MIAEAIPELK	2
428.25	8.1	NEFH	KPEEKPK	2
684.909	32.1	NPEPPS	VLGATLSPELIQK	2
654.698	32.1	PCMT1	MKPLMGVIYVPLTDKEK	3
456.238	12	PDLIM3	VHGGAGGTQK	2
907.416	31.8	PGM1	IDNFEYSDPVDGSISR	2
622.336	32.1	PLEC	SIQEELQQLR	2
669.822	32	PRDX6	DFTPVCTTELGR	2
776.879	32.1	QDPR	AALDGTPGMIGYGMAK	2
730.891	32.5	SRL	VTFVDTPGIIENR	2
733.825	31.2	TF	TYDSYLGDDYVR	2
781.88	31.5	TNNT3	ALSSMGANYSSYLAK	2
769.865	31.8	TPM2	TIDDLEDEVYAQK	2
666.849	32	UGP2	SFENSLGINVPR	2
aTheoretical observed mass from MASCOT analysis. Mass tolerance considered for quantitative study was 5 ppm.
bNomenclature from Table S2.
cPeptide properties from MASCOT analysis.
dInternal standard identification: IS 1, prunin 1 Pru du; IS 2, Pru2 partial.
