# Supplementary material for: Protein Biomarkers of Bovine Defective Meats at a Glance: Gel-Free Hybrid Quadrupole-Orbitrap Analysis for Rapid Screening
Source: J Agric Food Chem. 2021 Jun 25;69(26):7478–87. doi: 10.1021/acs.jafc.1c02016 (PMC8278482; doi:10.1021/acs.jafc.1c02016)
Supplement: Supplementary file 3 — jf1c02016_si_003.xls [file jf1c02016_si_003.xls]

## Sheet: Table S2
Table S2. Identified proteins from NORMAL (cursive red) and HIGH (bolded black) pHu pooled meat sample groups assayed.
Acronym	MASCOT scorea	Description	NORMAL/HIGHb	HIGH/NORMALb
ACAA2	49	3-ketoacyl-CoA thiolase, mitochondrial OS=Bos taurus OX=9913 GN=ACAA2 PE=1 SV=1
AGL	56	4-alpha-glucanotransferase OS=Bos taurus OX=9913 GN=AGL PE=1 SV=2	1.4
AGL	78	4-alpha-glucanotransferase OS=Bos taurus OX=9913 GN=AGL PE=1 SV=2
AHNAK	68	AHNAK nucleoprotein OS=Bos taurus OX=9913 GN=AHNAK PE=1 SV=3		2.72
AHNAK	25	AHNAK nucleoprotein OS=Bos taurus OX=9913 GN=AHNAK PE=1 SV=1
AK1	238	Adenylate kinase isoenzyme 1 OS=Bos taurus OX=9913 GN=AK1 PE=1 SV=1	1.38235
AK1	329	Adenylate kinase isoenzyme 1 OS=Bos taurus OX=9913 GN=AK1 PE=1 SV=1
ALB	163	Albumin OS=Bos taurus OX=9913 GN=ALB PE=4 SV=1	1.08589
ALB	177	Albumin OS=Bos taurus OX=9913 GN=ALB PE=4 SV=1
ALDOA	681	Fructose-bisphosphate aldolase OS=Bos taurus OX=9913 GN=ALDOA PE=1 SV=1	1.02349
ALDOA	697	Fructose-bisphosphate aldolase OS=Bos taurus OX=9913 GN=ALDOA PE=1 SV=1
ANKLE1	25	Ankyrin repeat and LEM domain containing 1 OS=Bos taurus OX=9913 GN=ANKLE1 PE=4 SV=3
ATP2A1	173	Sarcoplasmic/endoplasmic reticulum calcium ATPase 1 OS=Bos taurus OX=9913 GN=ATP2A1 PE=1 SV=1		1.41803
ATP2A1	122	Sarcoplasmic/endoplasmic reticulum calcium ATPase 1 OS=Bos taurus OX=9913 GN=ATP2A1 PE=1 SV=1
ATPIF1	26	ATPase inhibitor, mitochondrial OS=Bos taurus OX=9913 GN=ATP5IF1 PE=1 SV=2
BIN1	22	Bridging integrator 1 OS=Bos taurus OX=9913 GN=BIN1 PE=4 SV=1
CA3	142	Carbonic anhydrase 3 OS=Bos taurus OX=9913 GN=CA3 PE=2 SV=3	1.02113
CA3	145	Carbonic anhydrase 3 OS=Bos taurus OX=9913 GN=CA3 PE=2 SV=3
CKM	1337	Creatine kinase M-type OS=Bos taurus OX=9913 GN=CKM PE=1 SV=2	1.00972
CKM	1350	Creatine kinase M-type OS=Bos taurus OX=9913 GN=CKM PE=1 SV=2
CRYAB	71	Alpha-crystallin B chain OS=Bos taurus OX=9913 GN=CRYAB PE=1 SV=2
CS	25	Citrate synthase, mitochondrial OS=Bos taurus OX=9913 GN=CS PE=1 SV=1
DBI	43	Acyl-CoA-binding protein OS=Bos taurus OX=9913 GN=DBI PE=1 SV=1
DES	29	Desmin OS=Bos taurus OX=9913 GN=DES PE=2 SV=3	1.10345
DES	32	Desmin OS=Bos taurus OX=9913 GN=DES PE=2 SV=3
EEF2	52	Elongation factor 2 OS=Bos taurus OX=9913 GN=EEF2 PE=2 SV=3
ENO3	409	2-phospho-D-glycerate hydro-lyase OS=Bos taurus OX=9913 GN=ENO3 PE=1 SV=1	1.06601
ENO3	436	2-phospho-D-glycerate hydro-lyase OS=Bos taurus OX=9913 GN=ENO3 PE=1 SV=1
ETFA	79	Electron transfer flavoprotein subunit alpha OS=Bos taurus OX=9913 GN=ETFA PE=1 SV=1
FHL1	95	Four and a half LIM domains 1 OS=Bos taurus OX=9913 GN=FHL1 PE=1 SV=1
FLNC	112	Filamin C OS=Bos taurus OX=9913 GN=FLNC PE=1 SV=1
GAPDH	369	Glyceraldehyde-3-phosphate dehydrogenase OS=Bos taurus OX=9913 GN=GAPDH PE=1 SV=4	1.41734
GAPDH	523	Glyceraldehyde-3-phosphate dehydrogenase OS=Bos taurus OX=9913 GN=GAPDH PE=1 SV=4
GDI2	50	Rab GDP dissociation inhibitor OS=Bos taurus OX=9913 GN=GDI2 PE=3 SV=1
GOT2	74	Aspartate aminotransferase, mitochondrial OS=Bos taurus OX=9913 GN=GOT2 PE=1 SV=2
GPD1	49	Glycerol-3-phosphate dehydrogenase [NAD(+)] OS=Bos taurus OX=9913 GN=GPD1 PE=3 SV=1	1.67347
GPD1	82	Glycerol-3-phosphate dehydrogenase [NAD(+)] OS=Bos taurus OX=9913 GN=GPD1 PE=3 SV=1
GPI	163	Glucose-6-phosphate isomerase OS=Bos taurus OX=9913 GN=GPI PE=2 SV=4	1.2454
GPI	203	Glucose-6-phosphate isomerase OS=Bos taurus OX=9913 GN=GPI PE=2 SV=4
HBA1	25	GLOBIN domain-containing protein OS=Bos taurus OX=9913 GN=HBA1 PE=3 SV=1
HBB	36	Hemoglobin subunit beta OS=Bos taurus OX=9913 GN=HBB PE=1 SV=1
HSPA8	315	Heat shock cognate 71 kDa protein OS=Bos taurus OX=9913 GN=HSPA8 PE=1 SV=1		2.17241
HSPA8	145	Heat shock cognate 71 kDa protein OS=Bos taurus OX=9913 GN=HSPA8 PE=1 SV=1
HSPB1	193	Heat shock protein beta-1 OS=Bos taurus OX=9913 GN=HSPB1 PE=2 SV=1		3.44643
HSPB1	56	Heat shock protein beta-1 OS=Bos taurus OX=9913 GN=HSPB1 PE=2 SV=1
HSPB6	73	Heat shock protein beta-6 OS=Bos taurus OX=9913 GN=HSPB6 PE=3 SV=2
LDB3	30	LIM domain binding 3 OS=Bos taurus OX=9913 GN=LDB3 PE=4 SV=2	1.6
LDB3	48	LIM domain binding 3 OS=Bos taurus OX=9913 GN=LDB3 PE=4 SV=1
LDHA	100	L-lactate dehydrogenase A chain OS=Bos taurus OX=9913 GN=LDHA PE=2 SV=2	2.58
LDHA	258	L-lactate dehydrogenase A chain OS=Bos taurus OX=9913 GN=LDHA PE=2 SV=2
LUM	58	Lumican OS=Bos taurus OX=9913 GN=LUM PE=1 SV=1
MB	307	Myoglobin OS=Bos taurus OX=9913 GN=MB PE=1 SV=3		1.30085
MB	236	Myoglobin OS=Bos taurus OX=9913 GN=MB PE=1 SV=3
MDH1	71	Malate dehydrogenase OS=Bos taurus OX=9913 GN=MDH1 PE=1 SV=1
MDH2	58	Malate dehydrogenase OS=Bos taurus OX=9913 GN=MDH2 PE=1 SV=1
MIF	55	Macrophage migration inhibitory factor OS=Bos taurus OX=9913 GN=MIF PE=1 SV=6	1.10909
MIF	61	Macrophage migration inhibitory factor OS=Bos taurus OX=9913 GN=MIF PE=1 SV=1
MSRA	26	Peptide-methionine (S)-S-oxide reductase OS=Bos taurus OX=9913 GN=MSRA PE=1 SV=1		1.13043
MSRA	23	Peptide-methionine (S)-S-oxide reductase OS=Bos taurus OX=9913 GN=MSRA PE=1 SV=1
NEFH	22	Neurofilament heavy OS=Bos taurus OX=9913 GN=NEFH PE=3 SV=3
NPEPPS	51	Aminopeptidase OS=Bos taurus OX=9913 GN=NPEPPS PE=1 SV=2
PCMT1	42	Protein-L-isoaspartate O-methyltransferase OS=Bos taurus OX=9913 GN=PCMT1 PE=3 SV=1
PDLIM3	40	PDZ and LIM domain protein 3 OS=Bos taurus OX=9913 GN=PDLIM3 PE=1 SV=1
PGAM2	160	Phosphoglycerate mutase OS=Bos taurus OX=9913 GN=PGAM2 PE=3 SV=2	1.18125
PGAM2	189	Phosphoglycerate mutase OS=Bos taurus OX=9913 GN=PGAM2 PE=3 SV=2
PGK1	185	Phosphoglycerate kinase 1 OS=Bos taurus OX=9913 GN=PGK1 PE=2 SV=3	1.34054
PGK1	248	Phosphoglycerate kinase 1 OS=Bos taurus OX=9913 GN=PGK1 PE=2 SV=3
PGM1	137	Phosphoglucomutase-1 OS=Bos taurus OX=9913 GN=PGM1 PE=3 SV=1	2.06569
PGM1	283	Phosphoglucomutase-1 OS=Bos taurus OX=9913 GN=PGM1 PE=2 SV=1
PKM	346	Pyruvate kinase OS=Bos taurus OX=9913 GN=PKM PE=1 SV=1	1.23571
PKM	280	Pyruvate kinase OS=Bos taurus OX=9913 GN=PKM PE=1 SV=1
PLEC	65	Plectin OS=Bos taurus OX=9913 GN=PLEC PE=1 SV=1
PRDX1	74	Peroxiredoxin-1 OS=Bos taurus OX=9913 GN=PRDX1 PE=2 SV=1		1.0137
PRDX1	73	Peroxiredoxin-1 OS=Bos taurus OX=9913 GN=PRDX1 PE=2 SV=1
PRDX2	49	Peroxiredoxin-2 OS=Bos taurus OX=9913 GN=PRDX2 PE=2 SV=1		1.28947
PRDX2	38	Peroxiredoxin-2 OS=Bos taurus OX=9913 GN=PRDX2 PE=2 SV=1
PRDX6	55	Peroxiredoxin-6 OS=Bos taurus OX=9913 GN=PRDX6 PE=1 SV=3
PYGM	358	Alpha-1,4 glucan phosphorylase OS=Bos taurus OX=9913 GN=PYGM PE=3 SV=2		1.25175
PYGM	286	Alpha-1,4 glucan phosphorylase OS=Bos taurus OX=9913 GN=PYGM PE=3 SV=2
QDPR	63	Dihydropteridine reductase OS=Bos taurus OX=9913 GN=QDPR PE=1 SV=1
SRL	38	Dynamin-type G domain-containing protein OS=Bos taurus OX=9913 GN=SRL PE=4 SV=3
TF	43	Beta-1 metal-binding globulin OS=Bos taurus OX=9913 GN=TF PE=1 SV=2	3.02326
TF	130	Beta-1 metal-binding globulin OS=Bos taurus OX=9913 GN=TF PE=1 SV=2
TNNT3	115	Troponin T, fast skeletal muscle OS=Bos taurus OX=9913 GN=TNNT3 PE=2 SV=1
TPI1	290	Triosephosphate isomerase OS=Bos taurus OX=9913 GN=TPI1 PE=3 SV=1		1.45
TPI1	200	Triosephosphate isomerase OS=Bos taurus OX=9913 GN=TPI1 PE=3 SV=1
TPM2	112	Tropomyosin beta chain OS=Bos taurus OX=9913 GN=TPM2 PE=2 SV=1
UGP2	41	UTP--glucose-1-phosphate uridylyltransferase OS=Bos taurus OX=9913 GN=UGP2 PE=1 SV=1
aOnly assignments with minimum MASCOT individual peptide ion scores of 19 (identity or extensibe homology, P<0.05) were considered. Scores were from loading UP9136_B-Taurus database in MASCOT analysis.
bMASCOT score ratios (higher value/lower value) of shared proteins by both NORMAL and HIGH pHu sample groups studied. Results indicate fold change variation among meat groups. Shared protein pairs grouped by different gray colour intenstities.
