# Supplementary material for: Protein Biomarkers of Bovine Defective Meats at a Glance: Gel-Free Hybrid Quadrupole-Orbitrap Analysis for Rapid Screening
Source: J Agric Food Chem. 2021 Jun 25;69(26):7478–87. doi: 10.1021/acs.jafc.1c02016 (PMC8278482; doi:10.1021/acs.jafc.1c02016)
Supplement: Supplementary file 4 — jf1c02016_si_004.xlsx [file jf1c02016_si_004.xlsx]

## Sheet: S3A-Characteristic proteins
Table S3A. Specific protein descriptorsa found in NORMAL (cursive red) and HIGH (bolded black) pHu pooled meat sample groups approached by the preliminary protein score strategy.
Acronym	MASCOT Scoreb	Description
ACAA2	49	3-ketoacyl-CoA thiolase, mitochondrial OS=Bos taurus OX=9913 GN=ACAA2 PE=1 SV=1
ATPIF1	26	ATPase inhibitor, mitochondrial OS=Bos taurus OX=9913 GN=ATP5IF1 PE=1 SV=2
CS	25	Citrate synthase, mitochondrial OS=Bos taurus OX=9913 GN=CS PE=1 SV=1
DBI	43	Acyl-CoA-binding protein OS=Bos taurus OX=9913 GN=DBI PE=1 SV=1
EEF2	52	Elongation factor 2 OS=Bos taurus OX=9913 GN=EEF2 PE=2 SV=3
ETFA	79	Electron transfer flavoprotein subunit alpha OS=Bos taurus OX=9913 GN=ETFA PE=1 SV=1
MDH1	71	Malate dehydrogenase OS=Bos taurus OX=9913 GN=MDH1 PE=1 SV=1
MDH2	58	Malate dehydrogenase OS=Bos taurus OX=9913 GN=MDH2 PE=1 SV=1
GOT2	74	Aspartate aminotransferase, mitochondrial OS=Bos taurus OX=9913 GN=GOT2 PE=1 SV=2
PCMT1	42	Protein-L-isoaspartate O-methyltransferase OS=Bos taurus OX=9913 GN=PCMT1 PE=3 SV=1
PRDX6	55	Peroxiredoxin-6 OS=Bos taurus OX=9913 GN=PRDX6 PE=1 SV=3
QDPR	63	Dihydropteridine reductase OS=Bos taurus OX=9913 GN=QDPR PE=1 SV=1
UGP2	41	UTP--glucose-1-phosphate uridylyltransferase OS=Bos taurus OX=9913 GN=UGP2 PE=1 SV=1
CRYAB	71	Alpha-crystallin B chain OS=Bos taurus OX=9913 GN=CRYAB PE=1 SV=2
HSPB6	73	Heat shock protein beta-6 OS=Bos taurus OX=9913 GN=HSPB6 PE=3 SV=2
BIN1	22	Bridging integrator 1 OS=Bos taurus OX=9913 GN=BIN1 PE=4 SV=1
FHL1	95	Four and a half LIM domains 1 OS=Bos taurus OX=9913 GN=FHL1 PE=1 SV=1
FLNC	112	Filamin C OS=Bos taurus OX=9913 GN=FLNC PE=1 SV=1
LUM	58	Lumican OS=Bos taurus OX=9913 GN=LUM PE=1 SV=1
PDLIM3	40	PDZ and LIM domain protein 3 OS=Bos taurus OX=9913 GN=PDLIM3 PE=1 SV=1
SRL	38	Dynamin-type G domain-containing protein OS=Bos taurus OX=9913 GN=SRL PE=4 SV=3
TNNT3	115	Troponin T, fast skeletal muscle OS=Bos taurus OX=9913 GN=TNNT3 PE=2 SV=1
TPM2	112	Tropomyosin beta chain OS=Bos taurus OX=9913 GN=TPM2 PE=2 SV=1
GDI2	50	Rab GDP dissociation inhibitor OS=Bos taurus OX=9913 GN=GDI2 PE=3 SV=1
HBA1	25	GLOBIN domain-containing protein OS=Bos taurus OX=9913 GN=HBA1 PE=3 SV=1
HBB	36	Hemoglobin subunit beta OS=Bos taurus OX=9913 GN=HBB PE=1 SV=1
ANKLE1	25	Ankyrin repeat and LEM domain containing 1 OS=Bos taurus OX=9913 GN=ANKLE1 PE=4 SV=3
NEFH	22	Neurofilament heavy OS=Bos taurus OX=9913 GN=NEFH PE=3 SV=3
NPEPPS	51	Aminopeptidase OS=Bos taurus OX=9913 GN=NPEPPS PE=1 SV=2
PLEC	65	Plectin OS=Bos taurus OX=9913 GN=PLEC PE=1 SV=1
aData originally from Table S2 indicating assignments exclusively found in NORMAL or HIGH meat groups studied.
bProtein score from loading UP9136_B-Taurus database in MASCOT analysis.

## Sheet: S3B-Shared proteins
Table S3B. Proteinsa shared by NORMAL and HIGH pHu pooled meat sample groups assayed with a minimum individual protein score ratio (fold-change) of 2.
Acronym	Description	NORMAL/HIGHb	HIGH/NORMALb
		(fold change)	(fold change)
AHNAK	AHNAK nucleoprotein OS=Bos taurus OX=9913 GN=AHNAK PE=1 SV=3		2.7
HSPA8	Heat shock cognate 71 kDa protein OS=Bos taurus OX=9913 GN=HSPA8 PE=1 SV=1		2.2
HSPB1	Heat shock protein beta-1 OS=Bos taurus OX=9913 GN=HSPB1 PE=2 SV=1		3.4
LDHA	L-lactate dehydrogenase A chain OS=Bos taurus OX=9913 GN=LDHA PE=2 SV=2	2.6
PGM1	Phosphoglucomutase-1 OS=Bos taurus OX=9913 GN=PGM1 PE=2 SV=1	2.1
TF	Beta-1 metal-binding globulin OS=Bos taurus OX=9913 GN=TF PE=1 SV=2	3
aProtein information originally from Table S2.
bIndividual ion score ratios expressed as the higher score value divided by the lower value found (Table S2) among shared protein pairs to ease fold-change visualization.
