# Supplementary material for: Protein Biomarkers of Bovine Defective Meats at a Glance: Gel-Free Hybrid Quadrupole-Orbitrap Analysis for Rapid Screening
Source: J Agric Food Chem. 2021 Jun 25;69(26):7478–87. doi: 10.1021/acs.jafc.1c02016 (PMC8278482; doi:10.1021/acs.jafc.1c02016)
Supplement: Supplementary file 5 — jf1c02016_si_005.xlsx [file jf1c02016_si_005.xlsx]

## Sheet: Label-free quantification
Table S4. Label-free MS1 relative quantification of proteotypic peptidesa from potential protein biomarkers proposed by the preliminary protein score approach.
Observed peptide massb (m/z)	Retention time (min)	Identificationc	NORMAL Peak aread	HIGH Peak aread	Area NORMAL norme	Area HIGH norme	NORMAL/DFDf	DFD/NORMALf
401.225	6.161	ANKLE1	BLQ	BLQ
428.25	8.1734	NEFH	1.04245e+06	6.34721e+06	0.0393378	0.218117		5.54473
456.238	12.034	PDLIM3	4.56633e+06	29000000	0.172314	0.996564		5.78341
605.289	17.9864	AHNAK	69700000	90500000	2.63019	3.10997		1.18241
436.733	20.6964	CRYAB	2.01295e+06	67100000	0.0759604	2.30584		30.3558
446.882	22.5198	ATP5IF1	3.23011e+06	6.91744e+06	0.121891	0.237713		1.95021
437.705	27.0843	IS 1	26500000	29100000	0.177852	0.202083		1.13624
408.235	28.8142	FHL1	2.93355e+06	38500000	0.1107	1.32302		11.9515
597.334	30.6355	HSPB6	BLQ	181000000		1.25694		100
707.377	30.82	HSPB1	99300000	1830000000	0.666443	12.7083		19.0689
459.228	30.8535	HBA1	38100000	36000000	0.255705	0.25	1
850.953	30.8879	MDH1	55100000	63500000	0.369799	0.440972		1.2
792.914	31.1657	FLNC	BLQ	79900000		0.554861		100
733.824	31.2536	TF	72600000	34300000	0.487248	0.238194	2.04559
643.868	31.3959	GOT2	35000000	BLQ	0.234899		100
781.879	31.4857	TNNT3	BLQ	229000000		1.59028		100
657.988	31.5122	DBI	ND	41600000		0.288889		100
546.231	31.5212	GDI2	BLQ	BLQ
955.485	31.5237	IS 2	149000000	144000000
622.846	31.5392	LUM	BLQ	BLQ
559.796	31.575	LDHA	1500000000	708000000	10.0671	4.91667	2.04755
652.304	31.617	HSPA8	BLQ	47700000		0.33125		100
598.291	31.7184	BIN1	31800000	39500000	0.213423	0.274306		1.28527
666.851	31.7735	UGP2	BLQ	57200000		0.397222		100
907.415	31.79	PGM1	507000000	163000000	3.40268	1.13194	3.00605
557.813	31.8071	MDH2	BLQ	180000000		1.25		100
622.331	31.8789	PLEC	BLQ	75900000		0.527083		100
520.268	31.8809	EEF2	BLQ	11100000		0.0770833		100
769.866	31.8961	TPM2	BLQ	184000000		1.27778		100
669.821	32.0416	PRDX6	BLQ	46700000		0.324306		100
776.879	32.0748	QDPR	BLQ	35200000		0.244444		100
985.947	32.0875	ACAA2	ND	BLQ
684.909	32.1285	NPEPPS	BLQ	20200000		0.140278		100
654.699	32.1285	PCMT1	BLQ	37900000		0.263194		100
623.657	32.2368	HBB	BLQ	10000000		0.0694444		100
943.984	32.3997	ETFA	BLQ	BLQ
612.373	32.4538	CS	BLQ	10600000		0.0736111		100
730.891	32.4903	SRL	BLQ	BLQ
aTarget peptides listed in Tables S1 and S3.
bObserved mass expressed as [M+H]+. Mass tolerance considered was 5 ppm.
cFull description detailed in Table S2 with the exception of ISs (Table S1). In bold, IS used to normalize response in cromatographic areas (IS 1 for grayed 0-29 min; IS 2 for 30 min onwards).
dPeak area integration featured by Mzmine 2 data processing. ND, not detected; BLQ, below limit of quantification (see quantification constraint detailed in section 2.5.).
eResponse normalization according to IS (Peak area peptide/Peak area IS). Bolded black, IS used to normalize response (IS 1 for grayed 0-29 min; IS 2 for 30 min onwards). ISs normalized among them (IS1/IS2).
fRelative quantification ratios of normalized data expressed as the higher value divided by the lower value to ease fold-change visualization. Bolded red, normalized ISs ratio (ideally, this value should be 1).
